# Supplementary material for: Prevalence of corneal findings and their interrelation with hematological findings in monoclonal gammopathy
Source: PLoS One. 2022 Oct 31;17(10):e0276048. doi: 10.1371/journal.pone.0276048 (PMC9621422; doi:10.1371/journal.pone.0276048)
Supplement: S1 Dataset — (XLSX) [file pone.0276048.s007.xlsx]

## Sheet: Tabelle1
Patient-no.	Gender	Age	LC_type	corneal involvement	IgG (g/l)	IgA (g/l)	IgM (g/l)	LC_Kappa (mg/l)	LC_Lambda (mg/l)	Quotient	fLC-Kappa (mg/l)	fLC- Lambda (mg/l)	fLC-K / fLC-L	VA_OD (Decimal)	VA_OS (Decimal)	CCT_OD (µm)	CCT_OS (µm)	CD_OD	CD_OS	Ig-type	M-Protein (g/l)
665-001	W	72	k	1	14.85	0.97	3.4	4.19	1.26	3.3	23.2	11.6	2	1	1	572	569	43.4	34.2	IgG	3.5
665-002	W	56	l	1	10.57	7.63	0.39	NA	NA	NA	10.8	21.3	0.51	1	1	505	510	35.1	35.9	IgA	0.5
665-003	W	65	l	1	11.94	1.14	0.65	2.17	1.64	1.3	14.2	67.9	0.21	0.5	1	503	499	36.1	32.4	IgG	negativ
665-004	M	77	k	1	5.45	1.12	0.7	1.44	0.59	2.4	26.4	7.8	3.38	0.63	0.32	558	565	41.3	41.2		negativ
665-005	W	65	l	1	7.34	1.76	0.68	NA	NA	NA	13.5	13.7	1	0.8	0.16	583	571	40.4	38.3	IgG + IgA	50
665-006	M	53	k	1	15.11	1.16	0.62	4.08	0.78	5.2	21.8	8.5	2.56	0.25	0.63	759	619	46.7	49.4	IgG	7.7
665-007	M	84	k	1	10.62	5.78	0.59	3.35	1.15	2.9	23.2	9.3	2.49	0.15	0.8	662	529	100	29	IgA	negativ
665-008	M	56	k	1	29.95	0.43	0.07	7.46	0.26	NA	804	2.6	309.23	0.63	0.32	595	592	38.7	37.5	IgG	21.8
665-009	M	69	l	1	12.41	3.46	0.53	2.82	1.45	1.9	16.7	170	0.1	0.63	0.8	542	541	35.2	35.6		negativ
665-010	W	64	k	0	7.31	0.55	0.1	1.92	0.87	2.2	3070	12.7	241.73	0.7	0.7	550	543	43.8	41.1		negativ
665-011	W	53	k	0	4.54	33.68	0.38	9.61	0.55	17.5	25.6	5.4	4.74	1	1	593	594	32.2	30	IgA	negativ
665-012	M	62	k	0	13.91	3.4	0.33	3.72	1.11	3.4	42.5	16.6	2.56	1	1	561	566	32	36.3	IgG	5.3
665-013	M	58	k	0	4.07	0.24	0.27	1.59	0.26	2.6	9.3	6.4	1.45	1	1	503	486	38.6	37.8	IgG	negativ
665-014	M	78	k	1	16.12	7.12	2.55	3.98	2.72	1.5	581	252	2.31	1	1	541	548	37.6	37.1	IgG	0.4
665-015	W	61	k	0	58.75	0.32	0.19	14.77	0.26	NA	100	6	16.67	1	0.8	575	586	60.4	60.6	IgG	1.2
665-016	W	50	l	0	2.78	17.1	0.14	0.53	3	0.2	0.3	418	NA	1	1	583	596	36.4	35.1	IgA	17.3
665-017	W	73	k	0	20.56	0.11	0.05	5.76	0.26	NA	94.7	1.7	55.71	0.8	1	546	538	42.1	41.2	IgG	14.6
665-018	M	49	k	0	20.2	1.33	0.83	5.36	1.18	4.5	57.6	15.1	3.81	1	1	488	485	28.3	28.8	IgG	10.3
665-019	M	70	k	0	45.03	0.47	0.08	12.11	0.26	NA	46.6	2.3	20.26	0.8	0.8	560	567	36.3	34.5	IgG	39.1
665-020	W	57	k	1	22.61	1.16	0.82	6.66	0.81	8.2	681	17.4	39.14	1	1	558	550	31.8	29.1	IgG	15.2
665-021	W	57	k	0	12.85	0.73	1.02	3.14	1.1	2.9	28.7	14.2	2.02	0.8	0.63	584	577	42.3	38.3	IgG	3.4
665-022	W	53	k	0	28.48	0.05	0.05	6.53	0.26	3.7	10.6	0.3	35.33	1	1	543	544	32.9	35.7	IgG	21.2
665-023	W	76	k	0	45	0.07	0.08	NA	NA	NA	NA	NA	NA	0.8	0.5	513	511	26.8	29	IgG	NA
665-024	W	67	k	1	23.31	0.68	0.35	2.91	0.26	NA	209	65.1	3.21	0.32	0.32	521	516	32.2	40.6	IgG	9.6
665-025	M	52	l	0	4.32	0.1	0.04	0.73	0.74	1	1.6	1950	0	1	1	565	561	33.3	35		0.3
665-026	W	61	l	1	8.51	0.84	0.22	1.95	0.86	2.3	15.3	14.3	1.07	1	1	601	607	34.7	34.7	IgA	negativ
665-027	W	76	l	1	3.01	30.39	0.18	35	0.62	6.21	0.1	1.3	2	0.5	0.8	573	571	35	36.8	IgA	30.9
665-028	M	46	k	1	21.75	8.55	1.03	5.76	2.25	2.6	711	48.9	14.54	0.63	0.63	521	537	34.1	36.6	IgA	negativ
665-029	M	40	k	0	3.87	0.64	0.26	0.92	0.51	1.8	12.5	13.2	0.95	1	1	588	583	34	33.4	IgA	0.4
665-030	W	90	k	0	7.74	0.98	0.89	1.77	0.96	1.8	47.5	22.5	2.11	0.5	0.3	502	523	46.6	46.3	IgM	0.2
665-031	M	75	k	1	3.16	0.13	0.08	0.66	0.26	NA	22.9	3	7.63	0.8	0.63	562	564	41.4	40.3		0.8
665-032	M	74	k	0	5.42	59.61	0.12	14.58	0.76	19.2	91.4	6.4	14.28	0.8	0.4	560	546	32.2	32.7	IgA	37.5
665-033	M	61	l	1	6.54	0.93	0.4	NA	NA	NA	14.5	22.5	0.64	1	1	581	597	40.7	40	IgA	0.5
665-034	M	56	k	0	17.1	3.94	15.2	NA	NA	NA	61.1	32.5	1.88	0.05	0.4	577	578	40.3	35.7	IgM	NA
665-035	M	76	l	0	69.11	0.79	0.22	0.6	32.01	0	8	3030	0	0.8	0.8	561	562	36.5	37.1	IgG	20.4
665-036	M	62	k	0	3.3	0.95	0.01	1.04	0.25	NA	8.1	0.2	27	1	1	587	584	37.8	38.4	IgA	0.3
665-037	M	54	l	0	15.13	0.27	0.15	2.79	2.08	1.3	39.9	38	1.05	1	1	535	534	35.5	34.4	IgG	negativ
665-038	M	53	k	0	54.88	0.57	0.29	15.18	0.28	56.5	128	7.8	16.41	0.63	1	563	564	33.3	34.7	IgG	negativ
665-039	M	57	k	0	4.68	1.15	0.4	1.26	0.51	2.5	29.1	18.7	1.56	1	1	601	601	33.6	34.1	IgG	negativ
665-040	W	67	k	1	33.04	0.76	0.35	9.69	0.27	35.9	257	8.8	29.2	1	1	538	540	34.1	34.4	IgG	21.6
665-041	W	66	k	0	4.23	0.51	0.18	1	0.47	2.1	2.5	2.3	1.09	1	1	547	552	36.1	30.9	IgG	negativ
665-042	M	59	k	0	7.3	0.38	49.1	NA	NA	NA	73.4	9.3	7.85	1	1	606	588	36.5	37.3	IgM	NA
665-043	W	63	k	0	2.84	0.22	0.05	4.85	0.26	NA	3600	6	600	0.8	1	517	501	33.7	36.3		2.8
665-044	W	63	l	1	3.3	0.27	0.1	0.45	0.43	1	1.8	11	0.16	1	1	549	553	30.5	34.2		negativ
665-045	M	63	k	0	21.64	0.42	0.16	6.97	0.26	NA	2.8	2.7	1.04	1	1	613	612	31.2	32.3	IgG	16.5
665-046	M	75	k	0	23.74	1.05	0.54	6.68	0.69	9.7	44.6	13.4	3.33	1	1	547	542	35	35.6	IgG	13.8
665-047	M	77	k	0	10.56	2.54	6.74	3.11	1.22	2.5	37.6	16.5	2.28	1	1	510	510	39.3	37	IgM	0.74
665-048	M	58	k	0	8.39	0.72	7.23	2.66	0.89	3	21.9	9.7	2.26	0.8	1	540	530	35.1	36.1	IgM	NA
665-049	W	60	k	0	5.32	19.54	0.85	4.98	0.71	7	20.3	25.2	0.81	0.8	1	515	510	31	30.8	IgA	negativ
665-050	M	86	k	0	12.39	3.85	1.93	2.92	1.86	1.6	34	22.2	1.53	0.63	0.5	564	546	46.1	52.8	IgA	NA
665-051	M	67	l	0	6.02	3.16	0.28	1.46	1.05	1.4	10.6	35	0.3	1	1	516	518	33.1	35.6		negativ
